# Supplementary material for: Study on Press Formability and Properties of UV-Curable Polyurethane Acrylate Coatings with Different Reactive Diluents
Source: Polymers (Basel). 2023 Feb 10;15(4):880. doi: 10.3390/polym15040880 (PMC9959498; doi:10.3390/polym15040880)
Supplement: Supplementary file 1 [file polymers-15-00880-s001.zip]

Archive with 1 entries (1 files):
- polymers-2134012-supplementary.pdf
